# Supplementary material for: Validity and Reliability of the Transcultural Arabic Adaptation of the Food-Mood Questionnaire Among College Students
Source: Int J Environ Res Public Health. 2024 Nov 13;21(11):1509. doi: 10.3390/ijerph21111509 (PMC11594256; doi:10.3390/ijerph21111509)
Supplement: Supplementary file 1 [file ijerph-21-01509-s001.zip]

Archive with 1 entries (1 files):
- ijerph-3133978-supplementary.pdf
